# Supplementary material for: Seminal Plasma Induces Overexpression of Genes Associated with Embryo Development and Implantation in Day-6 Porcine Blastocysts
Source: Int J Mol Sci. 2020 May 22;21(10):3662. doi: 10.3390/ijms21103662 (PMC7279338; doi:10.3390/ijms21103662)
Supplement: Supplementary file 1 [file ijms-21-03662-s001.zip]

Archive with 3 entries (2 files):
- SUPPLEMENTARY TABLE S1.xlsx
- __MACOSX/
- __MACOSX/._SUPPLEMENTARY TABLE S1.xlsx
