# Supplementary material for: Seminal Plasma Induces Overexpression of Genes Associated with Embryo Development and Implantation in Day-6 Porcine Blastocysts
Source: Int J Mol Sci. 2020 May 22;21(10):3662. doi: 10.3390/ijms21103662 (PMC7279338; doi:10.3390/ijms21103662)
Supplement: Supplementary file 1 [file ijms-21-03662-s001.zip › SUPPLEMENTARY TABLE S1.xlsx]

## Sheet: 005FC2ANOTADOSTXT
Column #	Column ID	Entrez Gene	Gene Symbol	Gene Title	RefSeq Transcript ID	p-value(TREATMENT)	p-value(SP vs. BTS)	Ratio(SP vs. BTS)	Fold-Change(SP vs. BTS)	Fold-Change(SP vs. BTS) (Description)	F(TREATMENT)	SS(TREATMENT)	SS(Error)	F(Error)
6114	Ssc.16981.2.S1_at	100157235	ITIH3	inter-alpha-trypsin inhibitor heavy chain 3	NM_001206349	0.0201796	0.0201796	0.15877	-6.2984	SP down vs BTS	13.9626	10.5734	3.02906	1
17722	Ssc.30692.1.A1_at	100626928	RHOU	ras homolog family member U	XM_013983242	0.000791462	0.000791462	0.173446	-5.7655	SP down vs BTS	83.7448	9.58197	0.457675	1
5278	Ssc.16125.1.S1_x_at	397417	MT1A	metallothionein 1A	NM_001001266 /// XM_013988533	0.0181549	0.0181549	0.176853	-5.65442	SP down vs BTS	14.8958	9.37034	2.51624	1
21857	Ssc.7451.1.S1_at	100626928	RHOU	ras homolog family member U	XM_013983242	0.0181829	0.0181829	0.179167	-5.5814	SP down vs BTS	14.8818	9.23026	2.48095	1
8786	Ssc.1986.1.S1_at	397541	PTGS1	prostaglandin-endoperoxide synthase 1 (prostaglandin G/H synthase and cyclooxygenase)	XM_001926129	0.0285953	0.0285953	0.192104	-5.20551	SP down vs BTS	11.2158	8.49689	3.03032	1
20651	Ssc.600.1.S1_s_at	397417	MT1A	metallothionein 1A	NM_001001266 /// XM_013988533	0.00287353	0.00287353	0.195585	-5.11286	SP down vs BTS	42.3804	8.3129	0.784598	1
15329	Ssc.279.1.S1_at	396597	STAR	steroidogenic acute regulatory protein	NM_213755 /// XM_005671764	0.00978973	0.00978973	0.196038	-5.10106	SP down vs BTS	21.4589	8.28938	1.54516	1
4641	Ssc.15640.1.S1_at	396827	MT-2B	metallothionein-2A	XM_003355808	0.0197664	0.0197664	0.202731	-4.93265	SP down vs BTS	14.1413	7.9513	2.24909	1
12459	Ssc.24746.1.A1_at	100520161	LRRN3	leucine rich repeat neuronal 3	XM_003134770	0.0482943	0.0482943	0.209953	-4.76297	SP down vs BTS	7.89868	7.60632	3.85194	1
21652	Ssc.7210.1.A1_at	100627416	LOC100627416	tripartite motif-containing protein 2	XM_013998053 /// XM_013998054 /// XM_013998057 /// XM_013998059 /// XM_013998064 /// XM	0.00132238	0.00132238	0.212238	-4.7117	SP down vs BTS	64.0387	7.5012	0.468542	1
16912	Ssc.29814.1.A1_at	100152550	EFHC1	EF-hand domain (C-terminal) containing 1	XM_001928760 /// XM_013978451	0.0310432	0.0310432	0.222753	-4.48927	SP down vs BTS	10.636	7.04047	2.6478	1
13257	Ssc.2564.1.A1_at	100153186	MAL2	mal, T-cell differentiation protein 2	NM_001161639 /// XM_005662876	0.0100456	0.0100456	0.242485	-4.12397	SP down vs BTS	21.1421	6.26712	1.18572	1
17392	Ssc.30342.1.A1_at	100624460	MUC16	mucin 16, cell surface associated	XM_003354090	0.000323442	0.000323442	0.249597	-4.00646	SP down vs BTS	132.873	6.01398	0.181044	1
10090	Ssc.21860.3.A1_at	100514284	KIDINS220	kinase D-interacting substrate, 220kDa	XM_005662754	0.0251282	0.0251282	0.258235	-3.87245	SP down vs BTS	12.1785	5.72275	1.87963	1
948	Ssc.10935.1.A1_at	100523824	LOC100523824	myomesin-2	XM_005657526	0.0164303	0.0164303	0.258255	-3.87214	SP down vs BTS	15.8235	5.72207	1.44648	1
20728	Ssc.6093.2.A1_at	100519062	MAP1B	microtubule-associated protein 1B	XM_003134032 /// XM_005672533	0.0242686	0.0242686	0.259923	-3.8473	SP down vs BTS	12.4486	5.66781	1.82118	1
18438	Ssc.336.1.S1_at	396777	USP18	ubiquitin specific peptidase 18	NM_213826	0.0297219	0.0297219	0.260415	-3.84002	SP down vs BTS	10.94	5.65188	2.06649	1
20724	Ssc.6092.1.A1_at	100515564	NCAM1	neural cell adhesion molecule 1	XM_005667343 /// XM_005667344 /// XM_013979382 /// XM_013979383 /// XM_013979384 /// XM	0.0113012	0.0113012	0.263585	-3.79384	SP down vs BTS	19.7469	5.5507	1.12437	1
7231	Ssc.18352.1.S1_at	100156193	LGALS8	lectin, galactoside-binding, soluble, 8	NM_001142827 /// XM_005654122	0.000235118	0.000235118	0.265558	-3.76566	SP down vs BTS	156.419	5.48879	0.140361	1
1171	Ssc.11157.1.A1_at	100622348	LOC100622348	zinc finger protein DZIP1L-like	XM_013982054 /// XM_013982055 /// XR_001300336 /// XR_001300337 /// XR_001300338	0.00433885	0.00433885	0.278431	-3.59156	SP down vs BTS	33.8767	5.10387	0.602641	1
6743	Ssc.17881.1.A1_at	414430	MED27	mediator complex subunit 27	NM_001001644 /// XM_013986927 /// XM_013986930	0.0280959	0.0280959	0.280103	-3.57011	SP down vs BTS	11.3434	5.05617	1.78295	1
9343	Ssc.2104.1.S1_at	100620302	FIBIN	fin bud initiation factor homolog (zebrafish)	XM_005658203	0.00213924	0.00213924	0.288361	-3.46788	SP down vs BTS	49.6426	4.82794	0.389016	1
22598	Ssc.8225.1.A1_at	100624449	ADD2	adducin 2 (beta)	XM_003354777	0.0103613	0.0103613	0.296177	-3.37636	SP down vs BTS	20.7676	4.62251	0.890332	1
11780	Ssc.24126.1.A1_at	641354	PLOD2	procollagen-lysine, 2-oxoglutarate 5-dioxygenase 2	XM_003132466	0.00870258	0.00870258	0.302792	-3.3026	SP down vs BTS	22.9576	4.4562	0.776422	1
5828	Ssc.16630.1.S1_at	396558 /// 100737469	LOC100737469 /// PAQR7	membrane progestin receptor alpha /// progestin and adipoQ receptor family member VII	NM_213739 /// XM_003482000 /// XM_013999065	0.00443687	0.00443687	0.318169	-3.14298	SP down vs BTS	33.464	4.09432	0.489401	1
21314	Ssc.6807.1.A1_at	100522092	RUNDC3B	RUN domain containing 3B	XM_003130212 /// XM_003357480 /// XM_003357481 /// XM_013989587	0.00026609	0.00026609	0.319289	-3.13196	SP down vs BTS	146.835	4.06924	0.110852	1
15851	Ssc.28468.1.A1_at	100152734	ARHGAP29	Rho GTPase activating protein 29	XM_005663656 /// XM_013997364	0.0151602	0.0151602	0.321156	-3.11375	SP down vs BTS	16.6058	4.02779	0.97021	1
15105	Ssc.27556.1.S1_at	100525341	FAM46C	family with sequence similarity 46, member C	NM_001315609 /// XM_003125825 /// XM_005663541 /// XM_005663542 /// XM_005663543 /// XR	0.0456949	0.0456949	0.321606	-3.10939	SP down vs BTS	8.20866	4.01785	1.95786	1
10328	Ssc.22074.1.S1_at	100518624	CDCA7L	cell division cycle associated 7-like	XM_003482681 /// XM_005656682 /// XM_013989572 /// XM_013989573	0.0314953	0.0314953	0.325073	-3.07623	SP down vs BTS	10.5364	3.94226	1.49663	1
4404	Ssc.1530.1.S1_at	100526185	CCDC71	coiled-coil domain containing 71	XM_003132205 /// XM_005669536	0.00798276	0.00798276	0.326115	-3.0664	SP down vs BTS	24.1144	3.91984	0.650206	1
2823	Ssc.12980.1.A1_at	414403	POLR2I	polymerase (RNA) II (DNA directed) polypeptide I, 14.5kDa	NM_001205404 /// NM_001205406	0.0267092	0.0267092	0.330241	-3.0281	SP down vs BTS	11.7162	3.83237	1.3084	1
16785	Ssc.29681.1.A1_at	102163119	LOC102163119	EF-hand and coiled-coil domain-containing protein 1-like	XM_005657088 /// XM_013990118 /// XR_001304453	0.0340086	0.0340086	0.332292	-3.0094	SP down vs BTS	10.0195	3.78965	1.51291	1
15330	Ssc.279.1.S2_at	396597	STAR	steroidogenic acute regulatory protein	NM_213755 /// XM_005671764	0.0368276	0.0368276	0.335653	-2.97927	SP down vs BTS	9.50427	3.72073	1.56592	1
1300	Ssc.11282.1.S1_at	100738354	LOC100738354	uncharacterized LOC100738354	XR_001300704 /// XR_001300705 /// XR_001300706 /// XR_001300707 /// XR_307304	0.00417107	0.00417107	0.341072	-2.93193	SP down vs BTS	34.6168	3.61237	0.417412	1
16340	Ssc.29222.1.S1_at	100524058	LOC100524058	elongation factor 1-gamma-like	---	0.0267068	0.0267068	0.347	-2.88184	SP down vs BTS	11.7169	3.49755	1.19402	1
15155	Ssc.27599.1.S1_at	414284	GLRB	glycine receptor, beta	NM_001001545	0.024	0.024	0.347718	-2.87589	SP down vs BTS	12.536	3.48391	1.11165	1
19888	Ssc.5067.1.S1_at	101101688	LAMB2	laminin, beta 2 (laminin S)	XM_013981664	0.000347131	0.000347131	0.351062	-2.8485	SP down vs BTS	128.144	3.42106	0.106788	1
16046	Ssc.28886.1.S1_at	100621443	LOC100621443	E3 ubiquitin-protein ligase SMURF1	XM_013995373 /// XM_013995374 /// XM_013995375	0.0268209	0.0268209	0.353206	-2.83121	SP down vs BTS	11.6851	3.38138	1.1575	1
1817	Ssc.11809.2.S1_at	100511602	ERBB2IP	erbb2 interacting protein	XM_013984822 /// XM_013984823 /// XM_013984824 /// XM_013984825 /// XM_013984826 /// XM	0.0392892	0.0392892	0.355436	-2.81344	SP down vs BTS	9.10068	3.34061	1.46829	1
12588	Ssc.24870.1.S1_at	100152595	AKAP12	A kinase (PRKA) anchor protein 12	XM_001927265 /// XM_005659142 /// XM_005659143 /// XM_013992488	0.0156943	0.0156943	0.356246	-2.80705	SP down vs BTS	16.2652	3.32593	0.817923	1
15314	Ssc.27890.1.S1_at	100156389	GPANK1	G patch domain and ankyrin repeats 1	NM_001145383 /// XM_005665781 /// XM_005665782 /// XM_013977623 /// XM_013977624	0.0013681	0.0013681	0.35689	-2.80198	SP down vs BTS	62.9038	3.3143	0.210753	1
9266	Ssc.20907.1.S1_at	100521269	ZC3H10	zinc finger CCCH-type containing 10	XM_003126269	0.0497833	0.0497833	0.358336	-2.79068	SP down vs BTS	7.73225	3.28834	1.7011	1
17576	Ssc.30531.1.A1_at	102158955	LOC102158955	kinesin-like protein KIF3C	XM_005662680	0.0129401	0.0129401	0.358393	-2.79023	SP down vs BTS	18.2413	3.28731	0.720852	1
13529	Ssc.26060.1.A1_at	100518227	MAFB	v-maf avian musculoaponeurotic fibrosarcoma oncogene homolog B	XM_013985377	0.0296126	0.0296126	0.359415	-2.7823	SP down vs BTS	10.9661	3.26909	1.19243	1
21280	Ssc.6766.1.A1_at	733590	MEF2C	myocyte enhancer factor 2C	NM_001044540	0.048215	0.048215	0.361146	-2.76896	SP down vs BTS	7.90777	3.23846	1.63811	1
7412	Ssc.18509.1.S1_at	100511836	TMEM42	transmembrane protein 42	XM_003132150 /// XM_005669443 /// XM_013981551 /// XR_001300150	0.0031807	0.0031807	0.366906	-2.72549	SP down vs BTS	40.1189	3.13861	0.312931	1
20236	Ssc.5486.2.A1_at	100522048	SLC13A4	solute carrier family 13 (sodium/sulfate symporter), member 4	XM_003134643	0.01485	0.01485	0.36738	-2.72198	SP down vs BTS	16.812	3.13055	0.744835	1
16909	Ssc.29811.1.A1_at	100153149	AKAP2	A kinase (PRKA) anchor protein 2	NM_001204181	0.0196156	0.0196156	0.368766	-2.71175	SP down vs BTS	14.2079	3.10704	0.874732	1
17425	Ssc.30377.1.A1_at	100627416	LOC100627416	tripartite motif-containing protein 2	XM_013998053 /// XM_013998054 /// XM_013998057 /// XM_013998059 /// XM_013998064 /// XM	0.00587143	0.00587143	0.381418	-2.62179	SP down vs BTS	28.6611	2.90046	0.404794	1
4216	Ssc.1477.1.A1_at	100519836	FAM102B	family with sequence similarity 102, member B	XM_013997326	0.017814	0.017814	0.384748	-2.5991	SP down vs BTS	15.0684	2.84839	0.756121	1
11173	Ssc.23306.1.S1_at	100522374	GAS8	growth arrest-specific 8	XM_005653210 /// XM_013994238 /// XM_013994241	0.00882507	0.00882507	0.387671	-2.5795	SP down vs BTS	22.775	2.80342	0.492367	1
13316	Ssc.25735.1.S1_at	100523251	AUNIP	aurora kinase A and ninein interacting protein	XM_013999063 /// XM_013999064	0.0387992	0.0387992	0.38824	-2.57573	SP down vs BTS	9.17793	2.79475	1.21803	1
830	Ssc.10791.1.A1_at	100627473	HMGCLL1	3-hydroxymethyl-3-methylglutaryl-CoA lyase-like 1	XM_003356605	0.0217338	0.0217338	0.390084	-2.56355	SP down vs BTS	13.3368	2.76684	0.829833	1
7766	Ssc.1885.2.S1_at	100520054	PANK2	pantothenate kinase 2	XM_005672769 /// XM_005672770 /// XM_013985149	0.0346899	0.0346899	0.391456	-2.55457	SP down vs BTS	9.88923	2.74624	1.1108	1
14290	Ssc.26781.1.A1_at	100462720	ATG9B	autophagy related 9B	NM_001190280 /// XM_005657688	0.0127876	0.0127876	0.399147	-2.50534	SP down vs BTS	18.369	2.63347	0.573459	1
21802	Ssc.7380.1.A1_at	100523827	TIMD4	T-cell immunoglobulin and mucin domain containing 4	XM_005672593 /// XM_013984897	0.00134294	0.00134294	0.399181	-2.50513	SP down vs BTS	63.5211	2.63297	0.165802	1
11575	Ssc.23938.1.A1_at	100513362	LOC100513362	zinc finger protein 211-like	XM_005664913 /// XM_005664914 /// XM_005664915	0.0409131	0.0409131	0.402154	-2.48661	SP down vs BTS	8.85472	2.5906	1.17027	1
11830	Ssc.24171.1.S1_at	100738285	EDEM1	ER degradation enhancer, mannosidase alpha-like 1	XM_003483209	0.0315728	0.0315728	0.4026	-2.48385	SP down vs BTS	10.5195	2.5843	0.982669	1
14021	Ssc.26520.1.A1_at	100517236	B3GLCT	beta 3-glucosyltransferase	XM_005668329 /// XM_005668330	0.0461922	0.0461922	0.406655	-2.45909	SP down vs BTS	8.14732	2.52769	1.24099	1
14796	Ssc.27284.1.S1_at	100623414	SRGAP1	SLIT-ROBO Rho GTPase activating protein 1	XM_013997691	0.0203504	0.0203504	0.406694	-2.45885	SP down vs BTS	13.8903	2.52714	0.72774	1
18974	Ssc.4031.1.A1_at	100525405	ADPRHL2	ADP-ribosylhydrolase like 2	XM_003127788	0.0155764	0.0155764	0.407948	-2.45129	SP down vs BTS	16.3389	2.50988	0.614454	1
3866	Ssc.14188.1.A1_at	100622761	LPGAT1	lysophosphatidylglycerol acyltransferase 1	XM_003357598 /// XM_013979974 /// XM_013979975	0.0284026	0.0284026	0.410189	-2.4379	SP down vs BTS	11.2647	2.47931	0.880385	1
9122	Ssc.20578.1.S1_at	494467	CXCL14	chemokine (C-X-C motif) ligand 14	NM_001244128	0.0226597	0.0226597	0.414516	-2.41245	SP down vs BTS	12.9951	2.42126	0.745283	1
14770	Ssc.27259.1.A1_at	100738048	CORIN	corin, serine peptidase	XM_013978649 /// XM_013978650	0.00794571	0.00794571	0.417243	-2.39669	SP down vs BTS	24.1782	2.38534	0.394626	1
2838	Ssc.12996.1.A1_at	100519166	LOC100519166	uncharacterized LOC100519166	XR_305825	0.00664816	0.00664816	0.424737	-2.3544	SP down vs BTS	26.7375	2.28916	0.342464	1
7527	Ssc.18603.1.A1_at	100624161	G0S2	G0/G1 switch 2	NM_001286804 /// XM_003357604	0.0229219	0.0229219	0.425172	-2.35199	SP down vs BTS	12.9021	2.28369	0.708007	1
14858	Ssc.27336.1.A1_at	100621913	TPGS2	tubulin polyglutamylase complex subunit 2	XM_013999303	0.0243129	0.0243129	0.426659	-2.34379	SP down vs BTS	12.4344	2.26508	0.728653	1
9832	Ssc.21612.1.A1_at	100513583	PRRG4	proline rich Gla (G-carboxyglutamic acid) 4 (transmembrane)	NM_001244836 /// XM_013994445	0.0476397	0.0476397	0.428052	-2.33616	SP down vs BTS	7.97433	2.24778	1.12751	1
512	Ssc.10407.1.A1_at	100522662	LOC100522662	olfactory receptor 4D9-like	XM_003122728	0.0182186	0.0182186	0.428344	-2.33457	SP down vs BTS	14.8641	2.24417	0.603918	1
876	Ssc.10856.1.A1_at	102166675	LOC102166675	uncharacterized LOC102166675	XR_300567	0.021631	0.021631	0.429271	-2.32953	SP down vs BTS	13.3761	2.23274	0.667679	1
3948	Ssc.14279.1.A1_at	102162772	IL17B	interleukin 17B	XM_013995320 /// XM_013995321 /// XM_013995322 /// XR_001307267 /// XR_001307268 /// XR	0.048031	0.048031	0.429656	-2.32744	SP down vs BTS	7.92892	2.22801	1.12399	1
20205	Ssc.5446.1.S1_at	100526136	NF1	neurofibromin 1	XM_003131755	0.0147818	0.0147818	0.430475	-2.32301	SP down vs BTS	16.8583	2.21797	0.526264	1
20550	Ssc.5885.1.A1_at	100520422	SLC22A5	solute carrier family 22 (organic cation/carnitine transporter), member 5	XM_003123912 /// XM_013995112 /// XM_013995113	0.0385409	0.0385409	0.43289	-2.31005	SP down vs BTS	9.21924	2.18863	0.949591	1
15181	Ssc.27616.1.S1_at	100154715	CDK2	cyclin-dependent kinase 2	NM_001285465 /// XM_003126260 /// XM_005655594 /// XM_005655595 /// XM_013988297 /// XM	0.00760812	0.00760812	0.433464	-2.307	SP down vs BTS	24.7805	2.18171	0.352166	1
13475	Ssc.25979.1.S1_at	100152703	EXTL3	exostosin-like glycosyltransferase 3	XM_001928897	0.0364849	0.0364849	0.437127	-2.28766	SP down vs BTS	9.56368	2.138	0.894218	1
3766	Ssc.1407.1.A1_at	100153149	AKAP2	A kinase (PRKA) anchor protein 2	NM_001204181	0.00609233	0.00609233	0.439688	-2.27434	SP down vs BTS	28.0767	2.10793	0.300311	1
17299	Ssc.30241.2.A1_at	100515524	GOLGA1	golgin A1	XM_005654558 /// XM_013986672 /// XM_013986679	0.0202554	0.0202554	0.439897	-2.27326	SP down vs BTS	13.9304	2.10549	0.604573	1
18703	Ssc.3695.3.S1_a_at	100622037	LOC100622037	uncharacterized LOC100622037	XR_001302120 /// XR_308778 /// XR_308779	0.00618115	0.00618115	0.442203	-2.2614	SP down vs BTS	27.8507	2.07877	0.298559	1
15889	Ssc.28503.1.S1_at	100520846	GMDS	GDP-mannose 4,6-dehydratase	XM_003128147	0.0150312	0.0150312	0.443266	-2.25598	SP down vs BTS	16.6908	2.06655	0.495254	1
15305	Ssc.27881.1.S1_at	408053	HAS3	hyaluronan synthase 3	NM_001001268	0.00252804	0.00252804	0.443462	-2.25499	SP down vs BTS	45.4017	2.06431	0.181871	1
13619	Ssc.26144.1.S1_at	100517617	WDR70	WD repeat domain 70	XM_003133895	0.0478302	0.0478302	0.443941	-2.25255	SP down vs BTS	7.95216	2.05883	1.03561	1
12105	Ssc.24406.1.A1_at	100153076	DTWD1	DTW domain containing 1	XM_003480369 /// XM_003480370 /// XM_005659624 /// XM_005659625 /// XM_013993018 /// XM	0.0135688	0.0135688	0.445527	-2.24453	SP down vs BTS	17.7375	2.04079	0.46022	1
12003	Ssc.24318.1.S1_at	100519892	TMCO6	transmembrane and coiled-coil domains 6	XM_003124040 /// XM_013995233 /// XM_013995235 /// XM_013995236 /// XM_013995237 /// XM	0.0107708	0.0107708	0.447872	-2.23278	SP down vs BTS	20.3064	2.01437	0.396796	1
3418	Ssc.13619.1.A1_at	100157646	C1H14orf39	chromosome 1 open reading frame, human C14orf39	XM_005660015 /// XM_005660016 /// XM_005660017 /// XM_005660018 /// XM_005660019 /// XM	0.0259154	0.0259154	0.448373	-2.23028	SP down vs BTS	11.943	2.00877	0.672785	1
1220	Ssc.11201.1.A1_at	100522721 /// 100626160	LOC100522721 /// LOC100626160	RAS guanyl-releasing protein 1 /// RAS guanyl-releasing protein 1-like	XM_003121603 /// XM_003353409 /// XM_005659762 /// XM_005659763 /// XM_013991414 /// XM	0.0341135	0.0341135	0.450032	-2.22206	SP down vs BTS	9.99921	1.99031	0.796187	1
9483	Ssc.21198.1.S1_at	100516427 /// 102165378	LOC100516427 /// LOC102165378	DNA repair endonuclease XPF /// DNA repair endonuclease XPF-like	XM_003124586 /// XM_005662123	0.0243725	0.0243725	0.45145	-2.21508	SP down vs BTS	12.4152	1.97466	0.636207	1
18945	Ssc.3988.1.S1_at	100520470	MAP1A	microtubule-associated protein 1A	XM_005659678	0.00609998	0.00609998	0.451467	-2.215	SP down vs BTS	28.0571	1.97447	0.281494	1
7788	Ssc.1887.1.S1_at	100624297	YPEL3	yippee-like 3	XM_013991144	0.0245204	0.0245204	0.452524	-2.20983	SP down vs BTS	12.368	1.96288	0.634826	1
15956	Ssc.28645.1.A1_at	503545 /// 102164821	LOC102164821 /// SLC7A1	high affinity cationic amino acid transporter 1-like /// solute carrier family 7 (catio	NM_001012613 /// XM_005668303	0.0274516	0.0274516	0.460437	-2.17185	SP down vs BTS	11.5131	1.87798	0.65247	1
16220	Ssc.29077.1.S1_at	397627	POFUT1	protein O-fucosyltransferase 1	NM_001129952	0.000451556	0.000451556	0.462217	-2.16348	SP down vs BTS	111.945	1.85934	0.0664378	1
16020	Ssc.2879.1.S1_at	100156347	SLC25A25	solute carrier family 25 (mitochondrial carrier; phosphate carrier), member 25	NM_001164510	0.0232588	0.0232588	0.463025	-2.15971	SP down vs BTS	12.785	1.85094	0.579099	1
22559	Ssc.8185.1.A1_at	106505882	LOC106505882	uncharacterized LOC106505882	XR_001300718	0.0350074	0.0350074	0.46404	-2.15498	SP down vs BTS	9.82982	1.84043	0.748915	1
712	Ssc.10646.1.A1_at	100627646	LOC100627646	protein EFR3 homolog A	XM_013991315	0.0452295	0.0452295	0.466597	-2.14318	SP down vs BTS	8.26698	1.81418	0.877796	1
5892	Ssc.16691.1.S1_at	100625850	LOC100625850	histone H2A.J	XM_013997814	0.0374284	0.0374284	0.468176	-2.13595	SP down vs BTS	9.40208	1.79814	0.764996	1
9127	Ssc.20586.1.S1_at	100524063	MLLT3	myeloid/lymphoid or mixed-lineage leukemia; translocated to, 3	XM_003121886 /// XM_013993520 /// XM_013993522	0.015484	0.015484	0.469398	-2.13039	SP down vs BTS	16.3972	1.7858	0.435635	1
14248	Ssc.2674.1.S1_at	100626199	LOC100626199	retinol dehydrogenase 16	XM_003355479 /// XM_003355480 /// XM_005663905 /// XM_005663906 /// XM_005663907 /// XM	0.0093652	0.0093652	0.47278	-2.11515	SP down vs BTS	22.013	1.75206	0.318368	1
22212	Ssc.7801.1.A1_at	106505157	LOC106505157	uncharacterized LOC106505157	XM_013980239	0.0312864	0.0312864	0.474542	-2.1073	SP down vs BTS	10.5821	1.7347	0.655712	1
20494	Ssc.5808.1.S1_at	100152271 /// 100519451	LOC100152271 /// LOC100519451	zinc finger CCHC domain-containing protein 3-like /// zinc finger CCHC domain-containin	XM_003134368 /// XM_013983199	0.0162688	0.0162688	0.474894	-2.10573	SP down vs BTS	15.9178	1.73125	0.435049	1
20782	Ssc.6160.1.S1_at	100157838	OBFC1	oligonucleotide/oligosaccharide-binding fold containing 1	NM_001243685 /// XM_005671431 /// XM_005671432 /// XM_005671433 /// XM_013983705 /// XM	0.0046271	0.0046271	0.475409	-2.10345	SP down vs BTS	32.7006	1.72622	0.211155	1
6890	Ssc.18018.1.S1_at	100513494	MED11	mediator complex subunit 11	NM_001244823 /// XM_005669173 /// XM_013981275	0.0236886	0.0236886	0.475491	-2.10309	SP down vs BTS	12.6392	1.72542	0.546054	1
2714	Ssc.12872.1.A1_at	100522757	KIAA0226L	KIAA0226-like ortholog	XM_003130982	0.00287111	0.00287111	0.479726	-2.08453	SP down vs BTS	42.3996	1.68451	0.158917	1
9190	Ssc.20734.1.S1_at	100144460	TRIM26	tripartite motif containing 26	NM_001123209 /// XM_005665684 /// XM_013977548	0.0329206	0.0329206	0.480922	-2.07934	SP down vs BTS	10.236	1.6731	0.653812	1
11515	Ssc.23875.1.A1_at	100524148 /// 100738751	FBXO6 /// LOC100738751	F-box protein 6 /// F-box only protein 6-like	NM_001244632 /// XM_005658561 /// XM_005658562 /// XM_005664982 /// XM_005664983 /// XM	0.0392967	0.0392967	0.48132	-2.07762	SP down vs BTS	9.09951	1.66932	0.733808	1
6425	Ssc.17417.1.S1_at	100525927	KIF1B	kinesin family member 1B	XM_013998962 /// XM_013998963 /// XM_013998964 /// XM_013998965 /// XM_013998966 /// XM	0.0123469	0.0123469	0.481733	-2.07584	SP down vs BTS	18.7514	1.66541	0.35526	1
12371	Ssc.24670.1.S1_at	100049701	HPS5	Hermansky-Pudlak syndrome 5	NM_001098603 /// XM_005661087 /// XM_005661088 /// XM_005661089 /// XM_013994497 /// XM	0.00650423	0.00650423	0.483036	-2.07024	SP down vs BTS	27.0678	1.65311	0.244292	1
6483	Ssc.17518.1.S1_at	606743	ADORA1	adenosine A1 receptor	NM_001032354 /// XM_005653722 /// XM_005653723 /// XM_005653724 /// XM_005653725 /// XM	0.017836	0.017836	0.483957	-2.0663	SP down vs BTS	15.0571	1.64447	0.436862	1
19075	Ssc.4142.1.S1_at	100626007	MFSD4	major facilitator superfamily domain containing 4	XM_003357394	0.045743	0.045743	0.484144	-2.0655	SP down vs BTS	8.20269	1.64272	0.801066	1
9253	Ssc.20887.1.S1_at	102159434	LOC102159434	uncharacterized LOC102159434	XR_302046	0.0136143	0.0136143	0.486367	-2.05606	SP down vs BTS	17.7024	1.62204	0.366512	1
7793	Ssc.18877.1.A1_at	100524681	ZNF507	zinc finger protein 507	XM_003127012	0.0152182	0.0152182	0.486674	-2.05476	SP down vs BTS	16.568	1.61919	0.39092	1
18563	Ssc.3517.2.S1_at	100156798	CTSA	cathepsin A	NM_001243629	0.0299594	0.0299594	0.487234	-2.0524	SP down vs BTS	10.8839	1.61403	0.593181	1
12533	Ssc.24817.1.A1_at	100622133	VGLL1	vestigial-like family member 1	XM_013991032	0.0276016	0.0276016	0.489183	-2.04423	SP down vs BTS	11.473	1.59616	0.556491	1
13617	Ssc.26140.1.S1_at	100511419	GALNT10	polypeptide N-acetylgalactosaminyltransferase 10	XM_005672604	0.0294987	0.0294987	0.490492	-2.03877	SP down vs BTS	10.9934	1.58425	0.576436	1
16485	Ssc.29372.1.A1_at	100522405	PLCXD3	phosphatidylinositol-specific phospholipase C, X domain containing 3	XM_003133914	0.0396173	0.0396173	0.492338	-2.03113	SP down vs BTS	9.04976	1.56758	0.692873	1
23938	Ssc.9781.1.S1_at	396945	SERPINE1	serpin peptidase inhibitor, clade E (nexin, plasminogen activator inhibitor type 1), me	NM_213910	0.0184589	0.0184589	0.493256	-2.02734	SP down vs BTS	14.7459	1.55935	0.422991	1
20989	Ssc.6433.1.S1_at	100624243 /// 102164565	LOC102164565 /// ZNFX1	NFX1-type zinc finger-containing protein 1-like /// zinc finger, NFX1-type containing 1	XM_013983291 /// XM_013992263	0.00523477	0.00523477	0.493583	-2.026	SP down vs BTS	30.5477	1.55643	0.203803	1
18797	Ssc.3809.1.A1_at	100511862	LOC100511862	PWWP domain-containing protein MUM1	XM_005661403 /// XM_013994828 /// XM_013994829 /// XM_013994830 /// XM_013994831 /// XM	0.00848756	0.00848756	0.497119	-2.01159	SP down vs BTS	23.2877	1.52511	0.261961	1
859	Ssc.10822.1.S1_at	100513133	LOC100513133	uncharacterized LOC100513133	XR_115737	0.0299479	0.0299479	0.497775	-2.00894	SP down vs BTS	10.8866	1.51936	0.558251	1
6404	Ssc.17377.1.S1_a_at	100158051	DRAM2	DNA-damage regulated autophagy modulator 2	NM_001243696 /// XM_005663558 /// XM_005663559	0.0428307	0.0428307	2.0093	2.0093	SP up vs BTS	8.58259	1.52015	0.708479	1
19925	Ssc.5105.2.S1_a_at	397037 /// 100623340	GPRC5B /// GPRC5B	G protein-coupled receptor, family C, group 5, member B /// G protein-coupled receptor,	XM_005662106	0.0218985	0.0218985	2.00996	2.00996	SP up vs BTS	13.2745	1.52157	0.458494	1
7985	Ssc.19083.1.S1_at	100154492	RSRC2	arginine/serine-rich coiled-coil 2	XM_003483417 /// XM_005670608 /// XM_005670609 /// XM_013982805 /// XM_013982806	0.000787818	0.000787818	2.01516	2.01516	SP up vs BTS	83.9459	1.53287	0.0730407	1
8050	Ssc.19155.2.S1_at	100518989	DHX30	DEAH (Asp-Glu-Ala-His) box helicase 30	XM_003132174 /// XM_003358421 /// XM_005669484 /// XM_005669485 /// XM_005669486 /// XM	0.0267502	0.0267502	2.0184	2.0184	SP up vs BTS	11.7048	1.53991	0.52625	1
557	Ssc.10475.1.A1_at	100155453	TUBGCP3	tubulin, gamma complex associated protein 3	XM_001928111	0.0241893	0.0241893	2.02308	2.02308	SP up vs BTS	12.4743	1.55006	0.497043	1
4591	Ssc.15588.1.S2_at	448812	IGFBP3	insulin-like growth factor binding protein 3	NM_001005156	0.0498279	0.0498279	2.0246	2.0246	SP up vs BTS	7.72738	1.55337	0.804085	1
16847	Ssc.29749.1.A1_at	100523651	AKAP7	A kinase (PRKA) anchor protein 7	XM_013992544	0.0407273	0.0407273	2.02658	2.02658	SP up vs BTS	8.88212	1.55769	0.701497	1
625	Ssc.10548.1.A1_at	100152937	GRK5	G protein-coupled receptor kinase 5	XM_001928584 /// XM_013983798 /// XM_013983799 /// XM_013983800	0.00873736	0.00873736	2.03195	2.03195	SP up vs BTS	22.9054	1.56938	0.274063	1
21682	Ssc.7240.1.S1_at	100518760	LEO1	LEO1 homolog, Paf1/RNA polymerase II complex component	XM_003121504	0.00204736	0.00204736	2.03394	2.03394	SP up vs BTS	50.8175	1.57371	0.123871	1
2101	Ssc.12144.1.S1_at	100524973	PTPRJ	protein tyrosine phosphatase, receptor type, J	XM_013994325 /// XM_013994326 /// XM_013994327	0.03075	0.03075	2.07829	2.07829	SP up vs BTS	10.7017	1.67079	0.624493	1
23484	Ssc.9260.1.A1_at	100520589	NEK1	NIMA-related kinase 1	XM_013982714 /// XM_013982715 /// XM_013982716 /// XM_013982717 /// XM_013982718 /// XM	0.0276994	0.0276994	2.07901	2.07901	SP up vs BTS	11.4471	1.67238	0.584387	1
14216	Ssc.26708.1.S1_at	100522902	PTPN4	protein tyrosine phosphatase, non-receptor type 4 (megakaryocyte)	XM_003133309 /// XM_005654169 /// XM_005654170 /// XM_013982143	0.039727	0.039727	2.0829	2.0829	SP up vs BTS	9.03288	1.68094	0.744364	1
14396	Ssc.26892.1.S1_at	100145903 /// 100737708	PRKAA1	protein kinase, AMP-activated, alpha 1 catalytic subunit	NM_001167633 /// XM_013984757	0.00789062	0.00789062	2.10001	2.10001	SP up vs BTS	24.2738	1.71861	0.283204	1
1449	Ssc.1143.3.S1_a_at	100312960	ANXA4	annexin A4	NM_001167639	0.0258206	0.0258206	2.10067	2.10067	SP up vs BTS	11.9708	1.72008	0.574759	1
23179	Ssc.8865.1.A1_at	100622968	DUSP6	dual specificity phosphatase 6	NM_001267842	0.0432572	0.0432572	2.12576	2.12576	SP up vs BTS	8.52454	1.77554	0.833144	1
7781	Ssc.18862.1.A1_at	100157058 /// 102160653	FILIP1L /// LOC100157058	filamin A interacting protein 1-like /// filamin A-interacting protein 1-like	XM_005670252 /// XM_005670253	0.0344662	0.0344662	2.13462	2.13462	SP up vs BTS	9.93159	1.79519	0.723023	1
10586	Ssc.22333.1.S1_at	100113423	ALG2	ALG2, alpha-1,3/1,6-mannosyltransferase	NM_001101029 /// XM_013993690	0.0209064	0.0209064	2.14972	2.14972	SP up vs BTS	13.6613	1.82872	0.535447	1
19926	Ssc.5106.1.S1_at	100153927	MAPK1	mitogen-activated protein kinase 1	NM_001198922	0.0243138	0.0243138	2.1816	2.1816	SP up vs BTS	12.4341	1.89975	0.611145	1
15934	Ssc.28598.1.S1_at	396626	MRPL32	mitochondrial ribosomal protein L32	XM_003360208	0.0480952	0.0480952	2.18649	2.18649	SP up vs BTS	7.92154	1.91067	0.9648	1
23832	Ssc.9669.1.S1_at	733700	CDK5	cyclin-dependent kinase 5	NM_001044621 /// XM_013990728	0.0309203	0.0309203	2.19989	2.19989	SP up vs BTS	10.6634	1.94062	0.727954	1
22720	Ssc.8350.1.A1_at	100286857 /// 100514440 /// 102157887 /// 102158984	ATRX /// LOC100514440 /// LOC102157887 /// LOC102158984	transcriptional regulator ATRX /// transcriptional regulator ATRX /// transcriptional r	XM_003360375 /// XM_005673732 /// XM_013990935 /// XM_013990939	0.0316979	0.0316979	2.21059	2.21059	SP up vs BTS	10.4924	1.96458	0.748952	1
9886	Ssc.21661.1.S1_at	100621557	TCF12	transcription factor 12	XM_013992943 /// XM_013992944 /// XM_013992945	0.0323456	0.0323456	2.21309	2.21309	SP up vs BTS	10.3548	1.97018	0.761073	1
17209	Ssc.30148.1.A1_at	100523594	RHOBTB3	Rho-related BTB domain containing 3	XM_003354222 /// XM_013987564	0.0231671	0.0231671	2.2197	2.2197	SP up vs BTS	12.8166	1.98502	0.619516	1
20049	Ssc.526.1.S1_at	397408	PKIA	protein kinase (cAMP-dependent, catalytic) inhibitor alpha	NM_214204	0.0104365	0.0104365	2.22747	2.22747	SP up vs BTS	20.6808	2.00243	0.387303	1
18652	Ssc.3625.1.A1_at	100512341	AAK1	AP2 associated kinase 1	XM_003125062 /// XM_005662495 /// XM_013996073 /// XM_013996074 /// XM_013996075 /// XM	0.0354228	0.0354228	2.22976	2.22976	SP up vs BTS	9.75331	2.0076	0.82335	1
22726	Ssc.8357.1.S1_at	100512072 /// 100623171	C13H3orf62 /// USP4	chromosome 13 open reading frame, human C3orf62 /// ubiquitin specific peptidase 4 (pro	NM_001243188 /// XM_005669505 /// XM_005669506 /// XM_013981641 /// XM_013981642 /// XM	0.0215977	0.0215977	2.2422	2.2422	SP up vs BTS	13.3889	2.03553	0.608126	1
16211	Ssc.29063.1.A1_at	100153403	EEA1	early endosome antigen 1	XM_001926355 /// XM_005664267 /// XM_013998088	0.0488558	0.0488558	2.25083	2.25083	SP up vs BTS	7.83502	2.05496	1.04912	1
9388	Ssc.21114.1.S1_at	100523377	TWF1	twinfilin actin binding protein 1	XM_005664155	0.0091458	0.0091458	2.26958	2.26958	SP up vs BTS	22.3144	2.09719	0.375935	1
4208	Ssc.14687.1.A1_at	100511508	LEMD3	LEM domain containing 3	NM_001315597 /// XM_003126352	0.0291734	0.0291734	2.27681	2.27681	SP up vs BTS	11.0723	2.1135	0.763526	1
19723	Ssc.4900.1.A1_at	100525742	FEZ2	fasciculation and elongation protein zeta 2 (zygin II)	XM_003125247 /// XM_003481247	0.0281439	0.0281439	2.28518	2.28518	SP up vs BTS	11.331	2.1324	0.752768	1
14095	Ssc.26598.1.S1_at	100155304 /// 100624349	LOC100624349 /// SMAD2	mothers against decapentaplegic homolog 2-like /// SMAD family member 2	NM_001256148 /// XM_005659448 /// XM_005659449 /// XM_005659450 /// XM_013992840 /// XM	0.0151954	0.0151954	2.28956	2.28956	SP up vs BTS	16.5828	2.1423	0.51675	1
13004	Ssc.25242.1.A1_at	100526094	EHF	ets homologous factor	XM_003122871 /// XM_005661002 /// XM_013994430 /// XM_013994431 /// XM_013994432 /// XM	0.0357489	0.0357489	2.28972	2.28972	SP up vs BTS	9.69418	2.14265	0.884098	1
8111	Ssc.19204.1.A1_at	100154292	RUFY2	RUN and FYVE domain containing 2	XM_001928184 /// XM_005657378 /// XM_005657379 /// XM_005657380 /// XM_005657381 /// XM	0.0186408	0.0186408	2.29269	2.29269	SP up vs BTS	14.658	2.14935	0.586534	1
15258	Ssc.27761.1.S1_at	100627784	LOC100627784	protein C19orf12 homolog	XM_003355832	0.0355288	0.0355288	2.30885	2.30885	SP up vs BTS	9.73401	2.18591	0.898257	1
3161	Ssc.13348.1.A1_at	100736894	TIA1	TIA1 cytotoxic granule-associated RNA binding protein	XM_003481191 /// XM_013996070 /// XM_013996071	0.0052409	0.0052409	2.31327	2.31327	SP up vs BTS	30.5279	2.19591	0.287725	1
961	Ssc.10946.2.A1_at	100513438	NAA50	N(alpha)-acetyltransferase 50, NatE catalytic subunit	NM_001244807 /// XM_005670201	0.0259076	0.0259076	2.33689	2.33689	SP up vs BTS	11.9453	2.24943	0.753246	1
22220	Ssc.7811.1.A1_at	102165761	LOC102165761	uncharacterized LOC102165761	XR_297578	0.0466948	0.0466948	2.34708	2.34708	SP up vs BTS	8.08634	2.27254	1.12414	1
14935	Ssc.27404.1.S1_at	100523029	DLX2	distal-less homeobox 2	XM_003133477	0.00859736	0.00859736	2.36368	2.36368	SP up vs BTS	23.1176	2.31026	0.399741	1
9298	Ssc.20966.1.S1_at	100154626	ADK	adenosine kinase	XM_003359240 /// XM_003359241	0.0268611	0.0268611	2.37324	2.37324	SP up vs BTS	11.6739	2.33197	0.799034	1
12541	Ssc.24827.1.A1_at	100155295 /// 100157289	LOC100155295 /// LOC100157289	cTAGE family member 5 /// cTAGE family member 5-like	XM_005659896 /// XM_005659897 /// XM_005659899 /// XM_005659901 /// XM_005659906 /// XM	0.0271218	0.0271218	2.38188	2.38188	SP up vs BTS	11.6023	2.35163	0.810748	1
17640	Ssc.30602.1.A1_at	100156984	ZC3H12D	zinc finger CCCH-type containing 12D	XM_003121158 /// XM_005659155 /// XM_013992498	0.0406965	0.0406965	2.38947	2.38947	SP up vs BTS	8.88667	2.3689	1.06627	1
19443	Ssc.4553.2.S1_at	100157218	SLC25A51	solute carrier family 25, member 51	NM_001258408	0.0482387	0.0482387	2.46622	2.46622	SP up vs BTS	7.90505	2.54399	1.28728	1
23069	Ssc.873.1.S1_at	100155762	CDK1	cyclin-dependent kinase 1	NM_001159304 /// XM_005671013 /// XM_005671016	0.00499409	0.00499409	2.48576	2.48576	SP up vs BTS	31.3533	2.58867	0.330258	1
20228	Ssc.5478.1.S1_at	100518924	SWT1	SWT1 RNA endoribonuclease homolog (S. cerevisiae)	XM_005667827 /// XM_005667828 /// XM_005667829 /// XM_013979933 /// XM_013979934 /// XM	0.00247981	0.00247981	2.56096	2.56096	SP up vs BTS	45.8729	2.76089	0.240743	1
10532	Ssc.22271.1.A1_at	100736946	LOC100736946	uncharacterized LOC100736946	XR_304087	0.0350109	0.0350109	2.5756	2.5756	SP up vs BTS	9.82918	2.79446	1.13721	1
17031	Ssc.29942.1.S1_at	100153428	UBA3	ubiquitin-like modifier activating enzyme 3	XM_001924377 /// XM_003358496 /// XM_013981879	0.00705342	0.00705342	2.59861	2.59861	SP up vs BTS	25.8626	2.84724	0.440364	1
21978	Ssc.7568.1.A1_at	106506489	LOC106506489	uncharacterized LOC106506489	XR_001301804 /// XR_001301805 /// XR_001301806	0.0433135	0.0433135	2.61642	2.61642	SP up vs BTS	8.51695	2.88812	1.35641	1
20694	Ssc.6055.1.A1_at	100154155	SLC46A3	solute carrier family 46, member 3	NM_001243471 /// XM_005668292 /// XM_013980407	0.0134745	0.0134745	2.62848	2.62848	SP up vs BTS	17.8108	2.91581	0.654838	1
4403	Ssc.153.1.S1_at	397109	DPYD	dihydropyrimidine dehydrogenase	NM_214044	0.00149445	0.00149445	2.64213	2.64213	SP up vs BTS	60.043	2.94715	0.196336	1
4544	Ssc.15513.1.S1_at	399685	COX7A1	cytochrome c oxidase polypeptide VIIa-muscle/heart	NM_214411	0.0154425	0.0154425	2.65512	2.65512	SP up vs BTS	16.4236	2.97698	0.725049	1
21389	Ssc.6902.1.A1_at	100517613	SAP130	Sin3A-associated protein, 130kDa	XM_005671830	0.0135833	0.0135833	2.66503	2.66503	SP up vs BTS	17.7263	2.99973	0.676899	1
12561	Ssc.24847.1.S1_at	100522740	TMEM170A	transmembrane protein 170A	XM_003126863 /// XM_005664340 /// XM_005664341 /// XM_013998172 /// XM_013998173	0.0202839	0.0202839	2.66663	2.66663	SP up vs BTS	13.9184	3.00341	0.863148	1
13202	Ssc.25536.1.S1_at	100525610	STAG1	stromal antigen 1	XM_013982041	0.037788	0.037788	2.71324	2.71324	SP up vs BTS	9.34209	3.11048	1.33181	1
7090	Ssc.1821.3.S1_at	100514155 /// 100738153	IK /// WDR55	IK cytokine, down-regulator of HLA II /// WD repeat domain 55	XM_003480931 /// XM_005661744 /// XR_001307243	0.00580442	0.00580442	2.71956	2.71956	SP up vs BTS	28.8449	3.12498	0.433349	1
4468	Ssc.15394.2.S1_at	106505311 /// 106505312	LOC106505311 /// LOC106505312	uncharacterized LOC106505311 /// uncharacterized LOC106505312	XR_001299601 /// XR_001299602	0.0224366	0.0224366	2.74963	2.74963	SP up vs BTS	13.0755	3.19405	0.97711	1
6449	Ssc.17461.1.A1_a_at	100523985	LOC100523985	cytoplasmic dynein 1 intermediate chain 1	XM_003130159	0.0420673	0.0420673	2.81394	2.81394	SP up vs BTS	8.68867	3.34176	1.53844	1
15964	Ssc.2867.1.S1_at	407067	HBE1	hemoglobin, epsilon 1	NM_214447	0.0285638	0.0285638	2.81981	2.81981	SP up vs BTS	11.2238	3.35522	1.19575	1
11030	Ssc.23003.1.S1_a_at	106504991	LOC106504991	translation initiation factor IF-2-like	XM_013979822	0.0311786	0.0311786	2.83382	2.83382	SP up vs BTS	10.6059	3.38737	1.27754	1
498	Ssc.1039.1.S1_at	406187	APOC3	apolipoprotein C-III	NM_001002801 /// XM_005667372 /// XM_005667373	0.0232753	0.0232753	2.83741	2.83741	SP up vs BTS	12.7793	3.39562	1.06285	1
11840	Ssc.24181.1.S1_at	100240744	TPRKB	TP53RK binding protein	NM_001144846 /// XM_005662459 /// XM_005662460 /// XM_005662461 /// XM_005662462	0.00328757	0.00328757	2.83963	2.83963	SP up vs BTS	39.4075	3.40071	0.345184	1
16736	Ssc.29636.1.A1_at	100514623	MAMDC2	MAM domain containing 2	NM_001244983	0.0127898	0.0127898	2.86093	2.86093	SP up vs BTS	18.3672	3.44959	0.751253	1
19618	Ssc.4771.1.S1_at	100517865	PPP1R16B	protein phosphatase 1, regulatory subunit 16B	XM_003134439	0.00857175	0.00857175	2.91833	2.91833	SP up vs BTS	23.157	3.58121	0.618597	1
10908	Ssc.22743.1.A1_at	100519575	RICTOR	RPTOR independent companion of MTOR, complex 2	XM_003359762 /// XM_005672429 /// XM_013984753 /// XM_013984754	0.0370757	0.0370757	2.96139	2.96139	SP up vs BTS	9.46177	3.67981	1.55566	1
21206	Ssc.6679.1.S1_at	100516143	MBIP	MAP3K12 binding inhibitory protein 1	XM_003128514 /// XM_005666204 /// XM_005666205 /// XM_013978124 /// XR_001297928	0.0143828	0.0143828	2.96407	2.96407	SP up vs BTS	17.1352	3.68595	0.860441	1
22453	Ssc.807.1.S1_at	397691	APOA1	apolipoprotein A-I	NM_214398	0.0260811	0.0260811	3.00402	3.00402	SP up vs BTS	11.8948	3.77735	1.27026	1
9910	Ssc.2168.1.S1_at	100518508	KIAA1462	KIAA1462 ortholog	XM_003130706 /// XM_005668090	0.0107936	0.0107936	3.01027	3.01027	SP up vs BTS	20.2815	3.79163	0.747801	1
19187	Ssc.4265.1.A1_a_at	100625754	LOC100625754	trinucleotide repeat-containing gene 6B protein	XM_005658866 /// XM_013992159	0.0461211	0.0461211	3.04296	3.04296	SP up vs BTS	8.15603	3.86632	1.89618	1
1747	Ssc.11741.2.A1_at	100739076	LOC100739076	uncharacterized LOC100739076	XR_135478	0.0311483	0.0311483	3.15917	3.15917	SP up vs BTS	10.6126	4.13115	1.55707	1
22306	Ssc.7900.1.A1_at	100519936	ASB7	ankyrin repeat and SOCS box containing 7	XM_003121646 /// XM_005659791 /// XM_013993233	0.0187173	0.0187173	3.22108	3.22108	SP up vs BTS	14.6214	4.2717	1.16862	1
9315	Ssc.21.1.S1_s_at	396723	DDX58	DEAD (Asp-Glu-Ala-Asp) box polypeptide 58	NM_213804	0.00449057	0.00449057	3.22277	3.22277	SP up vs BTS	33.2436	4.27553	0.514449	1
22994	Ssc.8644.2.A1_at	100154396	LOC100154396	sister chromatid cohesion protein PDS5 homolog B	XM_001924396	0.00648249	0.00648249	3.228	3.228	SP up vs BTS	27.1186	4.2874	0.632392	1
11374	Ssc.23717.1.S1_at	100153150	LOC100153150	uncharacterized LOC100153150	XM_001927729 /// XM_013989049	0.0182077	0.0182077	3.23277	3.23277	SP up vs BTS	14.8695	4.29822	1.15625	1
19742	Ssc.4921.1.S1_a_at	100518983	RAPGEF5	Rap guanine nucleotide exchange factor (GEF) 5	XM_005656685 /// XM_005656686 /// XM_013989575 /// XM_013989576 /// XM_013989577 /// XM	0.042734	0.042734	3.2481	3.2481	SP up vs BTS	8.59586	4.33295	2.0163	1
19275	Ssc.4345.1.S2_at	100515336	COL4A1	collagen, type IV, alpha 1	XM_013980688	0.0140427	0.0140427	3.35887	3.35887	SP up vs BTS	17.3804	4.58313	1.05478	1
18845	Ssc.3868.1.A1_at	100738689 /// 102161567	LOC100738689 /// LOC102161567	methyl-CpG-binding domain protein 5-like /// uncharacterized LOC102161567	XM_013986846 /// XM_013986847 /// XM_013986848 /// XR_307920	0.0392781	0.0392781	3.41269	3.41269	SP up vs BTS	9.10242	4.70418	2.06722	1
11848	Ssc.24190.1.S1_at	100623612	HESX1	HESX homeobox 1	XM_013991576	0.0346169	0.0346169	3.4445	3.4445	SP up vs BTS	9.90301	4.77556	1.92893	1
14698	Ssc.27198.1.A1_at	100518009	ASB3	ankyrin repeat and SOCS box containing 3	NM_001205042 /// XM_005653041 /// XM_005653042 /// XM_013992808 /// XR_001306101	0.0435467	0.0435467	3.52124	3.52124	SP up vs BTS	8.48563	4.94724	2.33205	1
8855	Ssc.20009.1.S1_at	100525921	LOC100525921	epidermal growth factor receptor kinase substrate 8	XM_005664050 /// XM_005664051	0.00384639	0.00384639	3.52908	3.52908	SP up vs BTS	36.1842	4.96474	0.54883	1
11093	Ssc.23132.2.S1_at	100521385	NUDT9	nudix (nucleoside diphosphate linked moiety X)-type motif 9	XM_003357086 /// XM_003357087 /// XM_005667017	0.00508656	0.00508656	3.7221	3.7221	SP up vs BTS	31.037	5.3929	0.695028	1
5458	Ssc.16261.1.S1_at	403110	CYP2C36	cytochrome P450 2C36	XM_013992200	0.0129223	0.0129223	3.74433	3.74433	SP up vs BTS	18.256	5.44186	1.19234	1
17791	Ssc.30753.1.S1_at	100286857 /// 100514440 /// 102157887 /// 102158984	ATRX /// LOC100514440 /// LOC102157887 /// LOC102158984	transcriptional regulator ATRX /// transcriptional regulator ATRX /// transcriptional r	XM_003360375 /// XM_005673732 /// XM_013990935 /// XM_013990939	0.0109817	0.0109817	3.81449	3.81449	SP up vs BTS	20.0791	5.59598	1.11479	1
10978	Ssc.2291.2.S1_at	574064	GYS1	glycogen synthase 1 (muscle)	NM_001195508	0.0208158	0.0208158	3.83016	3.83016	SP up vs BTS	13.698	5.63031	1.64413	1
20607	Ssc.5953.2.S1_at	100522881	C7H14orf119	chromosome 7 open reading frame, human C14orf119	XM_003128551	0.0323203	0.0323203	3.96452	3.96452	SP up vs BTS	10.3601	5.92312	2.28691	1
20123	Ssc.5353.1.S1_at	100621189	ZDHHC3	zinc finger, DHHC-type containing 3	XM_003358401 /// XM_005669444 /// XM_005669445 /// XM_005669446 /// XM_013981552 /// XM	0.0341282	0.0341282	3.99323	3.99323	SP up vs BTS	9.99638	5.98536	2.39501	1
2231	Ssc.12300.2.S1_at	100153047	NUP133	nucleoporin 133kDa	XM_001928164	0.00949199	0.00949199	4.20802	4.20802	SP up vs BTS	21.8436	6.44686	1.18055	1
5865	Ssc.16664.1.A1_at	494562	KLF9	Kruppel-like factor 9	NM_001011504	0.0493336	0.0493336	4.20998	4.20998	SP up vs BTS	7.78171	6.45106	3.31601	1
12804	Ssc.25060.1.S1_at	100622832	LOC100622832	CCR4-NOT transcription complex subunit 4	XM_003360133 /// XM_005673132 /// XM_005673133 /// XM_005673134 /// XM_005673135	0.008705	0.008705	4.32166	4.32166	SP up vs BTS	22.954	6.68819	1.1655	1
5145	Ssc.16036.1.S1_at	100101921	SLC9A2	solute carrier family 9, subfamily A (NHE2, cation proton antiporter 2), member 2	NM_001100189	0.0377413	0.0377413	4.34652	4.34652	SP up vs BTS	9.34984	6.7407	2.88377	1
9234	Ssc.20836.1.S1_at	100462748	ATG4C	autophagy related 4C, cysteine peptidase	NM_001190284 /// XM_013988887	0.024772	0.024772	4.43892	4.43892	SP up vs BTS	12.2887	6.9351	2.25739	1
19929	Ssc.5108.1.S1_at	100037951	C9	complement component 9	NM_001097448	0.00121966	0.00121966	4.48746	4.48746	SP up vs BTS	66.8171	7.03668	0.42125	1
7432	Ssc.18529.2.A1_at	100152776	DR1	down-regulator of transcription 1	XM_001928479	0.0432779	0.0432779	4.60512	4.60512	SP up vs BTS	8.52175	7.2814	3.41779	1
10134	Ssc.21898.1.S1_at	100157134	ZNF704	zinc finger protein 704	XM_013996656	0.0336659	0.0336659	4.67191	4.67191	SP up vs BTS	10.0866	7.41935	2.94227	1
670	Ssc.10602.1.A1_at	100158214	FLRT3	fibronectin leucine rich transmembrane protein 3	XM_001926449 /// XM_005672710	0.0142524	0.0142524	7.32677	7.32677	SP up vs BTS	17.2282	12.3827	2.875	1
